# Supplementary material for: Bioinformatics-Guided Identification of Ethyl Acetate Extract of Citri Reticulatae Pericarpium as a Functional Food Ingredient with Anti-Inflammatory Potential
Source: Molecules. 2022 Aug 25;27(17):5435. doi: 10.3390/molecules27175435 (PMC9457579; doi:10.3390/molecules27175435)
Supplement: Supplementary file 1 [file molecules-27-05435-s001.zip]

Archive with 3 entries (3 files):
- molecules-1860714-Tables S1-S4.pdf
- Supplement_File_S2.csv
- Supplement_File_S3.csv
