# Supplementary material for: Bioinformatics-Guided Identification of Ethyl Acetate Extract of Citri Reticulatae Pericarpium as a Functional Food Ingredient with Anti-Inflammatory Potential
Source: Molecules. 2022 Aug 25;27(17):5435. doi: 10.3390/molecules27175435 (PMC9457579; doi:10.3390/molecules27175435)
Supplement: Supplementary file 1 [file molecules-27-05435-s001.zip › Supplement_File_S2.csv]

	molecule_ID	MOL_ID	molecule_name	target_name	target_ID	drugbank_ID	validated	SVM_score	RF_score
0	1055	MOL001055	5-isopropyl-2-methylbicyclo[3.1.0]hex-2-ene	Gamma-aminobutyric acid receptor subunit alpha-1	309	872		0.961651	0.7
1	1055	MOL001055	5-isopropyl-2-methylbicyclo[3.1.0]hex-2-ene	Cytochrome P450-cam	1143	2298		0.929117	0.77
2	1055	MOL001055	5-isopropyl-2-methylbicyclo[3.1.0]hex-2-ene	Gamma-aminobutyric-acid receptor alpha-2 subunit	141	423		0.9861	0.7
3	1055	MOL001055	5-isopropyl-2-methylbicyclo[3.1.0]hex-2-ene	Prostaglandin G/H synthase 2	94	290		0.938864	0.722
4	1055	MOL001055	5-isopropyl-2-methylbicyclo[3.1.0]hex-2-ene	DNA topoisomerase II	287	817		0.932152	0.712
5	1055	MOL001055	5-isopropyl-2-methylbicyclo[3.1.0]hex-2-ene	Nuclear receptor coactivator 2	3276	6241		0.818255	0.732
6	118	MOL000118	(L)-alpha-Terpineol	Muscarinic acetylcholine receptor M3	16	51		0.91702	0.716
7	118	MOL000118	(L)-alpha-Terpineol	Muscarinic acetylcholine receptor M1	38	103		0.93826	0.726
8	118	MOL000118	(L)-alpha-Terpineol	Gamma-aminobutyric-acid receptor alpha-2 subunit	141	423		0.96551	0.72
9	118	MOL000118	(L)-alpha-Terpineol	Gamma-aminobutyric-acid receptor alpha-5 subunit	181	523		0.95152	0.7
10	118	MOL000118	(L)-alpha-Terpineol	Sodium-dependent noradrenaline transporter	186	540		0.90946	0.704
11	118	MOL000118	(L)-alpha-Terpineol	Gamma-aminobutyric-acid receptor alpha-3 subunit	200	580		0.9208	0.716
12	118	MOL000118	(L)-alpha-Terpineol	Muscarinic acetylcholine receptor M2	210	617		0.95086	0.734
13	118	MOL000118	(L)-alpha-Terpineol	Alpha-1B adrenergic receptor	216	632		0.86749	0.706
14	118	MOL000118	(L)-alpha-Terpineol	Sodium-dependent dopamine transporter	239	713		0.81137	0.704
15	118	MOL000118	(L)-alpha-Terpineol	Gamma-aminobutyric acid receptor subunit alpha-1	309	872		0.91353	0.76
16	118	MOL000118	(L)-alpha-Terpineol	Gamma-aminobutyric-acid receptor subunit alpha-6	3284	841		0.92206	0.7
17	118	MOL000118	(L)-alpha-Terpineol	Prostaglandin G/H synthase 1	6	20		0.944778	0.718
18	118	MOL000118	(L)-alpha-Terpineol	Sodium channel protein type 5 subunit alpha	70	220		0.964973	0.714
19	118	MOL000118	(L)-alpha-Terpineol	Coagulation factor Xa	79	239		0.871732	0.706
20	118	MOL000118	(L)-alpha-Terpineol	Prostaglandin G/H synthase 2	94	290		0.938267	0.764
21	118	MOL000118	(L)-alpha-Terpineol	DNA topoisomerase II	287	817		0.883114	0.726
22	118	MOL000118	(L)-alpha-Terpineol	Heat shock protein HSP 90	444	1939		0.967077	0.7
23	118	MOL000118	(L)-alpha-Terpineol	Nuclear receptor coactivator 2	3276	6241		0.808453	0.768
24	118	MOL000118	(L)-alpha-Terpineol	Calcium-activated potassium channel subunit alpha 1	3727	610		0.938849	0.714
25	118	MOL000118	(L)-alpha-Terpineol	Cytochrome P450-cam	1143	2298		0.902258	0.808
26	118	MOL000118	(L)-alpha-Terpineol	Alpha-1A adrenergic receptor	191	556		0.802075	0.72
27	118	MOL000118	(L)-alpha-Terpineol	Ig gamma-1 chain C region	1201	4785		0.914766	0.718
28	121	MOL000121	Decanal	Alcohol dehydrogenase 1B	726	444		0.861349	0.708
29	121	MOL000121	Decanal	Alcohol dehydrogenase 1C	727	517		0.904081	0.714
30	125	MOL000125	(-)-alpha-Pinene	Gamma-aminobutyric-acid receptor alpha-2 subunit	141	423		0.97691	0.706
31	125	MOL000125	(-)-alpha-Pinene	Gamma-aminobutyric acid receptor subunit alpha-1	309	872		0.93792	0.704
32	125	MOL000125	(-)-alpha-Pinene	Cytochrome P450-cam	1143	2298		0.92748	0.826
33	168	MOL000168	()-2-Carene	Gamma-aminobutyric acid receptor subunit alpha-1	309	872		0.93895	0.7
34	168	MOL000168	()-2-Carene	Cytochrome P450-cam	1143	2298		0.88987	0.768
35	168	MOL000168	()-2-Carene	Gamma-aminobutyric-acid receptor alpha-2 subunit	141	423		0.9761	0.7
36	168	MOL000168	()-2-Carene	Progesterone receptor	209	614		0.928142	0.754
37	168	MOL000168	()-2-Carene	Mineralocorticoid receptor	252	737		0.906197	0.72
38	168	MOL000168	()-2-Carene	Glucocorticoid receptor	308	871		0.910417	0.742
39	168	MOL000168	()-2-Carene	Nuclear receptor coactivator 2	3276	6241		0.814684	0.79
40	168	MOL000168	()-2-Carene	Nuclear receptor coactivator 1	3279	6228		0.86126	0.736
41	1797	MOL001797	(2S)-7-[(2S,3R,4S,5S,6R)-4,5-dihydroxy-6-methylol-3-[(2S,3R,4R,5R,6S)-3,4,5-trihydroxy-6-methyl-tetrahydropyran-2-yl]oxy-tetrahydropyran-2-yl]oxy-5-hydroxy-2-(3-hydroxy-5-methoxy-phenyl)chroman-4-one	DNA topoisomerase II	287	817		0.823729	0.704
42	198	MOL000198	(R)-linalool	Muscarinic acetylcholine receptor M1	38	103		0.822903	0.718
43	198	MOL000198	(R)-linalool	Gamma-aminobutyric-acid receptor alpha-2 subunit	141	423		0.823662	0.71
44	198	MOL000198	(R)-linalool	Muscarinic acetylcholine receptor M2	210	617		0.872934	0.728
45	198	MOL000198	(R)-linalool	Gamma-aminobutyric-acid receptor alpha-3 subunit	200	580		0.828085	0.704
46	198	MOL000198	(R)-linalool	Gamma-aminobutyric-acid receptor subunit alpha-6	3284	841		0.854813	0.706
47	198	MOL000198	(R)-linalool	Prostaglandin G/H synthase 1	6	20		0.942767	0.724
48	198	MOL000198	(R)-linalool	Potassium voltage-gated channel subfamily H member 2	37	101		0.934488	0.7
49	198	MOL000198	(R)-linalool	Sodium channel protein type 5 subunit alpha	70	220		0.96873	0.702
50	198	MOL000198	(R)-linalool	Coagulation factor Xa	79	239		0.882487	0.71
51	198	MOL000198	(R)-linalool	Prostaglandin G/H synthase 2	94	290		0.940315	0.758
52	198	MOL000198	(R)-linalool	Vascular endothelial growth factor receptor 2	139	407		0.935622	0.702
53	198	MOL000198	(R)-linalool	DNA topoisomerase II	287	817		0.89719	0.73
54	198	MOL000198	(R)-linalool	Heat shock protein HSP 90	444	1939		0.974434	0.704
55	198	MOL000198	(R)-linalool	Nuclear receptor coactivator 2	3276	6241		0.804371	0.764
56	198	MOL000198	(R)-linalool	Calcium-activated potassium channel subunit alpha 1	3727	610		0.928285	0.702
57	198	MOL000198	(R)-linalool	Muscarinic acetylcholine receptor M3	16	51		0.800818	0.71
58	198	MOL000198	(R)-linalool	Gamma-aminobutyric-acid receptor alpha-5 subunit	181	523		0.919019	0.704
59	198	MOL000198	(R)-linalool	Gamma-aminobutyric acid receptor subunit alpha-1	309	872		0.877385	0.776
60	198	MOL000198	(R)-linalool	Sodium-dependent noradrenaline transporter	186	540		0.801123	0.704
61	198	MOL000198	(R)-linalool	Progesterone receptor	209	614		0.847707	0.704
62	2029	MOL002029	()-Cuparene	Muscarinic acetylcholine receptor M3	16	51		0.931709	0.748
63	2029	MOL002029	()-Cuparene	Thrombin	17	54		0.872324	0.766
64	2029	MOL002029	()-Cuparene	Muscarinic acetylcholine receptor M1	38	103		0.932176	0.744
65	2029	MOL002029	()-Cuparene	Gamma-aminobutyric-acid receptor alpha-2 subunit	141	423		0.964194	0.736
66	2029	MOL002029	()-Cuparene	Acetylcholinesterase	165	474		0.863858	0.756
67	2029	MOL002029	()-Cuparene	Gamma-aminobutyric-acid receptor alpha-5 subunit	181	523		0.954711	0.702
68	2029	MOL002029	()-Cuparene	Gamma-aminobutyric-acid receptor alpha-3 subunit	200	580		0.941034	0.718
69	2029	MOL002029	()-Cuparene	Muscarinic acetylcholine receptor M2	210	617		0.946158	0.738
70	2029	MOL002029	()-Cuparene	Alpha-1B adrenergic receptor	216	632		0.834419	0.714
71	2029	MOL002029	()-Cuparene	Gamma-aminobutyric acid receptor subunit alpha-1	309	872		0.953193	0.76
72	2029	MOL002029	()-Cuparene	Dipeptidyl peptidase IV	332	952		0.91334	0.756
73	2029	MOL002029	()-Cuparene	Glutamate receptor 2	3216	921		0.921286	0.72
74	2029	MOL002029	()-Cuparene	Gamma-aminobutyric-acid receptor subunit alpha-6	3284	841		0.931051	0.722
75	2029	MOL002029	()-Cuparene	Prostaglandin G/H synthase 1	6	20		0.817048	0.744
76	2029	MOL002029	()-Cuparene	Dopamine D1 receptor	7	23		0.876459	0.712
77	2029	MOL002029	()-Cuparene	Sodium channel protein type 5 subunit alpha	70	220		0.849319	0.722
78	2029	MOL002029	()-Cuparene	Prostaglandin G/H synthase 2	94	290		0.831086	0.784
79	2029	MOL002029	()-Cuparene	Retinoic acid receptor RXR-alpha	158	459		0.881654	0.716
80	2029	MOL002029	()-Cuparene	Sodium-dependent noradrenaline transporter	186	540		0.925393	0.758
81	2029	MOL002029	()-Cuparene	Alpha-1A adrenergic receptor	191	556		0.910746	0.734
82	2029	MOL002029	()-Cuparene	Sodium-dependent dopamine transporter	239	713		0.921872	0.734
83	2029	MOL002029	()-Cuparene	Beta-2 adrenergic receptor	261	766		0.92507	0.716
84	2029	MOL002029	()-Cuparene	Sodium-dependent serotonin transporter	290	824		0.943903	0.728
85	2029	MOL002029	()-Cuparene	CGMP-inhibited 3',5'-cyclic phosphodiesterase A	172	485		0.89232	0.7
86	2029	MOL002029	()-Cuparene	Alpha-1D adrenergic receptor	272	789		0.85302	0.702
87	2029	MOL002029	()-Cuparene	Neuronal acetylcholine receptor subunit alpha-2	284	813		0.83546	0.7
88	2029	MOL002029	()-Cuparene	Estrogen receptor	46	136		0.80046	0.738
89	2029	MOL002029	()-Cuparene	Alpha-2A adrenergic receptor	105	318		0.86605	0.702
90	2050	MOL002050	Isovanillic acid	Prostaglandin G/H synthase 1	6	20		0.87534	0.784
91	2050	MOL002050	Isovanillic acid	Prostaglandin G/H synthase 2	94	290		0.88939	0.83
92	2050	MOL002050	Isovanillic acid	Amine oxidase [flavin-containing] B	565	3939		0.89066	0.752
93	2050	MOL002050	Isovanillic acid	Amine oxidase [flavin-containing] A	566	3941		0.90799	0.726
94	2050	MOL002050	Isovanillic acid	Lysozyme	1172	2300		0.82706	0.7
95	2050	MOL002050	Isovanillic acid	Sodium-dependent dopamine transporter	239	713		0.826321	0.704
96	2095	MOL002095	DEP	Muscarinic acetylcholine receptor M3	16	51		0.815835	0.724
97	2095	MOL002095	DEP	Muscarinic acetylcholine receptor M1	38	103		0.824322	0.732
98	2095	MOL002095	DEP	Alpha-2B adrenergic receptor	214	629		0.829754	0.7
99	2095	MOL002095	DEP	Beta-2 adrenergic receptor	261	766		0.80695	0.716
100	2095	MOL002095	DEP	Sodium-dependent serotonin transporter	290	824		0.820413	0.72
101	2095	MOL002095	DEP	Gamma-aminobutyric acid receptor subunit alpha-1	309	872		0.825089	0.716
102	2095	MOL002095	DEP	Sodium-dependent noradrenaline transporter	186	540		0.81371	0.712
103	2138	MOL002138	p-Cymen-8-ol	Muscarinic acetylcholine receptor M1	38	103		0.88101	0.74
104	2138	MOL002138	p-Cymen-8-ol	Beta-1 adrenergic receptor	63	193		0.84168	0.722
105	2138	MOL002138	p-Cymen-8-ol	Alpha-2C adrenergic receptor	126	378		0.85766	0.716
106	2138	MOL002138	p-Cymen-8-ol	Sodium-dependent noradrenaline transporter	186	540		0.87381	0.736
107	2138	MOL002138	p-Cymen-8-ol	Alpha-1A adrenergic receptor	191	556		0.86406	0.748
108	2138	MOL002138	p-Cymen-8-ol	Muscarinic acetylcholine receptor M2	210	617		0.90164	0.712
109	2138	MOL002138	p-Cymen-8-ol	Alpha-2B adrenergic receptor	214	629		0.90565	0.704
110	2138	MOL002138	p-Cymen-8-ol	Alpha-1B adrenergic receptor	216	632		0.87857	0.712
111	2138	MOL002138	p-Cymen-8-ol	Sodium-dependent dopamine transporter	239	713		0.85785	0.738
112	2138	MOL002138	p-Cymen-8-ol	Beta-2 adrenergic receptor	261	766		0.80778	0.754
113	259	MOL000259	o-Thymol	Muscarinic acetylcholine receptor M1	38	103		0.879992	0.716
114	259	MOL000259	o-Thymol	Beta-1 adrenergic receptor	63	193		0.830148	0.718
115	259	MOL000259	o-Thymol	Alpha-2C adrenergic receptor	126	378		0.84224	0.728
116	259	MOL000259	o-Thymol	Sodium-dependent noradrenaline transporter	186	540		0.875903	0.712
117	259	MOL000259	o-Thymol	Alpha-1A adrenergic receptor	191	556		0.847433	0.72
118	259	MOL000259	o-Thymol	Sodium-dependent dopamine transporter	239	713		0.859269	0.706
119	259	MOL000259	o-Thymol	Beta-2 adrenergic receptor	261	766		0.813996	0.728
120	259	MOL000259	o-Thymol	Muscarinic acetylcholine receptor M2	210	617		0.87144	0.706
121	259	MOL000259	o-Thymol	Alpha-1B adrenergic receptor	216	632		0.85915	0.706
122	259	MOL000259	o-Thymol	Alpha-1D adrenergic receptor	272	789		0.801865	0.702
123	268	MOL000268	(1S,5S)-1-isopropyl-4-methylenebicyclo[3.1.0]hexane	Gamma-aminobutyric-acid receptor alpha-2 subunit	141	423		0.98413	0.708
124	268	MOL000268	(1S,5S)-1-isopropyl-4-methylenebicyclo[3.1.0]hexane	Gamma-aminobutyric acid receptor subunit alpha-1	309	872		0.96012	0.712
125	268	MOL000268	(1S,5S)-1-isopropyl-4-methylenebicyclo[3.1.0]hexane	Cytochrome P450-cam	1143	2298		0.9254	0.782
126	268	MOL000268	(1S,5S)-1-isopropyl-4-methylenebicyclo[3.1.0]hexane	Prostaglandin G/H synthase 2	94	290		0.962336	0.726
127	268	MOL000268	(1S,5S)-1-isopropyl-4-methylenebicyclo[3.1.0]hexane	Retinoic acid receptor RXR-alpha	158	459		0.920657	0.716
128	268	MOL000268	(1S,5S)-1-isopropyl-4-methylenebicyclo[3.1.0]hexane	Progesterone receptor	209	614		0.920031	0.708
129	268	MOL000268	(1S,5S)-1-isopropyl-4-methylenebicyclo[3.1.0]hexane	Nuclear receptor coactivator 2	3276	6241		0.934921	0.758
130	2944	MOL002944	(E)-Linalol pyranoxide	Muscarinic acetylcholine receptor M3	16	51		0.885043	0.71
131	2944	MOL002944	(E)-Linalol pyranoxide	Muscarinic acetylcholine receptor M1	38	103		0.893002	0.722
132	2944	MOL002944	(E)-Linalol pyranoxide	Gamma-aminobutyric-acid receptor alpha-2 subunit	141	423		0.950134	0.772
133	2944	MOL002944	(E)-Linalol pyranoxide	Gamma-aminobutyric-acid receptor alpha-5 subunit	181	523		0.940088	0.724
134	2944	MOL002944	(E)-Linalol pyranoxide	Gamma-aminobutyric-acid receptor alpha-3 subunit	200	580		0.919764	0.738
135	2944	MOL002944	(E)-Linalol pyranoxide	Muscarinic acetylcholine receptor M2	210	617		0.926505	0.724
136	2944	MOL002944	(E)-Linalol pyranoxide	Alpha-1B adrenergic receptor	216	632		0.853877	0.7
137	2944	MOL002944	(E)-Linalol pyranoxide	Gamma-aminobutyric acid receptor subunit alpha-1	309	872		0.907069	0.792
138	2944	MOL002944	(E)-Linalol pyranoxide	Ig gamma-1 chain C region	1201	4785		0.915051	0.72
139	2944	MOL002944	(E)-Linalol pyranoxide	Gamma-aminobutyric-acid receptor subunit alpha-6	3284	841		0.910037	0.742
140	2944	MOL002944	(E)-Linalol pyranoxide	Gamma-aminobutyric-acid receptor subunit alpha-4	3529	530		0.937752	0.712
141	305	MOL000305	lauric acid	Prostaglandin G/H synthase 1	6	20		0.82742	0.706
142	305	MOL000305	lauric acid	Cholinesterase	559	3923		0.83359	0.704
143	305	MOL000305	lauric acid	Phospholipase A2	708	6500		0.91763	0.722
144	305	MOL000305	lauric acid	Alcohol dehydrogenase 1B	726	444		0.90692	0.7
145	305	MOL000305	lauric acid	Alcohol dehydrogenase 1C	727	517		0.93633	0.706
146	305	MOL000305	lauric acid	Ig gamma-1 chain C region	1201	4785		0.96438	0.716
147	305	MOL000305	lauric acid	Ferrichrome-iron receptor	1306	2427		0.93856	0.722
148	305	MOL000305	lauric acid	3-oxoacyl-[acyl-carrier-protein] synthase 1	1491	889		0.95661	0.744
149	305	MOL000305	lauric acid	Prostaglandin G/H synthase 2	94	290	validated	0.805368	0.732
150	305	MOL000305	lauric acid	Rhinovirus coat protein	709	6521		0.835423	0.7
151	305	MOL000305	lauric acid	Transcription factor p65	4565	h001	validated
152	305	MOL000305	lauric acid	RAC-alpha serine/threonine-protein kinase	4490	h001	validated
153	305	MOL000305	lauric acid	Interleukin-6	351	1159	validated
154	305	MOL000305	lauric acid	Interleukin-8	4303	h001	validated
155	305	MOL000305	lauric acid	Dual oxidase 2	4174	h001	validated
156	305	MOL000305	lauric acid	T-lymphocyte activation antigen CD80	326	944	validated
157	305	MOL000305	lauric acid	T-lymphocyte activation antigen CD86	325	942	validated
158	305	MOL000305	lauric acid	Tumor necrosis factor receptor superfamily member 5	4587	h001	validated
159	3538	MOL003538	()-Ledene	Nuclear receptor coactivator 2	3276	6241		0.86943	0.7
160	3538	MOL003538	()-Ledene	Muscarinic acetylcholine receptor M3	16	51		0.972177	0.7
161	3538	MOL003538	()-Ledene	Muscarinic acetylcholine receptor M1	38	103		0.961507	0.7
162	359	MOL000359	sitosterol	Progesterone receptor	209	614		0.900536	0.726
163	359	MOL000359	sitosterol	Nuclear receptor coactivator 2	3276	6241		0.805051	0.702
164	359	MOL000359	sitosterol	Mineralocorticoid receptor	252	737		0.938907	0.702
165	3949	MOL003949	Dimethyl anthranilate	Muscarinic acetylcholine receptor M1	38	103		0.83906	0.74
166	3949	MOL003949	Dimethyl anthranilate	Alpha-2A adrenergic receptor	105	318		0.8484	0.708
167	3949	MOL003949	Dimethyl anthranilate	Alpha-2C adrenergic receptor	126	378		0.80488	0.716
168	3949	MOL003949	Dimethyl anthranilate	Sodium-dependent noradrenaline transporter	186	540		0.80067	0.72
169	3949	MOL003949	Dimethyl anthranilate	Alpha-1A adrenergic receptor	191	556		0.80871	0.736
170	3949	MOL003949	Dimethyl anthranilate	Alpha-1B adrenergic receptor	216	632		0.81151	0.732
171	4328	MOL004328	naringenin	Prostaglandin G/H synthase 1	6	20		0.853805	0.772
172	4328	MOL004328	naringenin	Estrogen receptor	46	136	validated	0.949442	0.802
173	4328	MOL004328	naringenin	Prostaglandin G/H synthase 2	94	290		0.919878	0.84
174	4328	MOL004328	naringenin	Heat shock protein HSP 90	444	1939		0.947331	0.724
175	4328	MOL004328	naringenin	Beta-lactamase	499	2478		0.810123	0.722
176	4328	MOL004328	naringenin	mRNA of PKA Catalytic Subunit C-alpha	699	6263		0.887929	0.706
177	4328	MOL004328	naringenin	Phosphatidylinositol-4,5-bisphosphate 3-kinase catalytic subunit, gamma isoform	491	2404		0.879148	0.702
178	4328	MOL004328	naringenin	Transcription factor p65	4565	h001	validated
179	4328	MOL004328	naringenin	RAC-alpha serine/threonine-protein kinase	4490	h001	validated
180	4328	MOL004328	naringenin	Apoptosis regulator Bcl-2	86	273	validated
181	4328	MOL004328	naringenin	Mitogen-activated protein kinase 3	421	1714	validated
182	4328	MOL004328	naringenin	Mitogen-activated protein kinase 1	354	1176	validated
183	4328	MOL004328	naringenin	Caspase-3	4087	h001	validated
184	4328	MOL004328	naringenin	Fatty acid synthase	374	1295	validated
185	4328	MOL004328	naringenin	Low-density lipoprotein receptor	190	554	validated
186	4328	MOL004328	naringenin	Bcl2 antagonist of cell death	4050	h001	validated
187	4328	MOL004328	naringenin	Superoxide dismutase [Cu-Zn]	597	4152	validated
188	4328	MOL004328	naringenin	Catalase	735	2230	validated
189	4328	MOL004328	naringenin	Peroxisome proliferator-activated receptor gamma	4422	h001	validated
190	4328	MOL004328	naringenin	Microsomal triglyceride transfer protein large subunit	4349	h001	validated
191	4328	MOL004328	naringenin	Apolipoprotein B-100	4031	h001	validated
192	4328	MOL004328	naringenin	Phospholipase B1, membrane-associated	4428	h001	validated
193	4328	MOL004328	naringenin	3-hydroxy-3-methylglutaryl-coenzyme A reductase	1644	3387	validated
194	4328	MOL004328	naringenin	Cytochrome P450 19A1	4148	h001	validated
195	4328	MOL004328	naringenin	Glutathione S-transferase P	733	904	validated
196	4328	MOL004328	naringenin	UDP-glucuronosyltransferase 1-1	4614	h001	validated
197	4328	MOL004328	naringenin	Peroxisome proliferator-activated receptor alpha	4420	h001	validated
198	4328	MOL004328	naringenin	Sterol regulatory element-binding protein 1	4543	h001	validated
199	4328	MOL004328	naringenin	Glutathione reductase, mitochondrial	240	714	validated
200	4328	MOL004328	naringenin	Multidrug resistance-associated protein 1	306	862	validated
201	4328	MOL004328	naringenin	Adiponectin	4017	h001	validated
202	4328	MOL004328	naringenin	Sterol O-acyltransferase 2	4542	h001	validated
203	4328	MOL004328	naringenin	Aldo-keto reductase family 1 member C1	3236	139	validated
204	4328	MOL004328	naringenin	Aspartate aminotransferase, cytoplasmic	202	586	validated
205	4328	MOL004328	naringenin	4-aminobutyrate aminotransferase, mitochondrial	92	280	validated
206	4328	MOL004328	naringenin	Liver carboxylesterase 1	4325	h001	validated
207	4328	MOL004328	naringenin	Sterol O-acyltransferase 1	3202	117	validated
208	7930	MOL007930	hesperidin	Apoptosis regulator BAX	4033	h001	validated
209	7930	MOL007930	hesperidin	Caspase-3	4087	h001	validated
210	7930	MOL007930	hesperidin	Prostaglandin G/H synthase 2	94	290	validated
211	7930	MOL007930	hesperidin	Intercellular adhesion molecule 1	4287	h001	validated
212	7930	MOL007930	hesperidin	Vascular cell adhesion protein 1	440	1908	validated
213	7930	MOL007930	hesperidin	T-lymphoma invasion and metastasis-inducing protein 2	4554	h001	validated
214	5100	MOL005100	5,7-dihydroxy-2-(3-hydroxy-4-methoxyphenyl)chroman-4-one	Prostaglandin G/H synthase 1	6	20		0.85168	0.714
215	5100	MOL005100	5,7-dihydroxy-2-(3-hydroxy-4-methoxyphenyl)chroman-4-one	Prostaglandin G/H synthase 2	94	290		0.91867	0.81
216	5100	MOL005100	5,7-dihydroxy-2-(3-hydroxy-4-methoxyphenyl)chroman-4-one	Heat shock protein HSP 90	444	1939		0.97198	0.71
217	5100	MOL005100	5,7-dihydroxy-2-(3-hydroxy-4-methoxyphenyl)chroman-4-one	mRNA of PKA Catalytic Subunit C-alpha	699	6263		0.91821	0.724
218	5100	MOL005100	5,7-dihydroxy-2-(3-hydroxy-4-methoxyphenyl)chroman-4-one	Calmodulin	3907	465		0.83171	0.722
219	5100	MOL005100	5,7-dihydroxy-2-(3-hydroxy-4-methoxyphenyl)chroman-4-one	Sodium channel protein type 5 subunit alpha	70	220		0.814245	0.728
220	5100	MOL005100	5,7-dihydroxy-2-(3-hydroxy-4-methoxyphenyl)chroman-4-one	Phosphatidylinositol-4,5-bisphosphate 3-kinase catalytic subunit, gamma isoform	491	2404		0.912774	0.7
221	5100	MOL005100	5,7-dihydroxy-2-(3-hydroxy-4-methoxyphenyl)chroman-4-one	Nuclear receptor coactivator 2	3276	6241		0.822218	0.814
222	5100	MOL005100	5,7-dihydroxy-2-(3-hydroxy-4-methoxyphenyl)chroman-4-one	Nuclear receptor coactivator 1	3279	6228		0.844881	0.704
223	5100	MOL005100	5,7-dihydroxy-2-(3-hydroxy-4-methoxyphenyl)chroman-4-one	DNA topoisomerase II	287	817		0.80476	0.7
224	5577	MOL005577	undecanal	Olfactory receptor 1D2	4408	h001	validated
225	57	MOL000057	DIBP	Muscarinic acetylcholine receptor M3	16	51		0.81001	0.724
226	57	MOL000057	DIBP	Muscarinic acetylcholine receptor M1	38	103		0.83242	0.732
227	57	MOL000057	DIBP	Sodium-dependent noradrenaline transporter	186	540		0.82573	0.726
228	57	MOL000057	DIBP	Sodium-dependent dopamine transporter	239	713		0.8184	0.728
229	57	MOL000057	DIBP	Beta-2 adrenergic receptor	261	766		0.83186	0.722
230	57	MOL000057	DIBP	Sodium-dependent serotonin transporter	290	824		0.83615	0.716
231	57	MOL000057	DIBP	Gamma-aminobutyric acid receptor subunit alpha-1	309	872		0.80016	0.708
232	57	MOL000057	DIBP	Muscarinic acetylcholine receptor M2	210	617		0.85528	0.708
233	57	MOL000057	DIBP	5-hydroxytryptamine 2A receptor	175	502		0.80221	0.702
234	57	MOL000057	DIBP	Progesterone receptor	209	614		0.911793	0.728
235	57	MOL000057	DIBP	Mineralocorticoid receptor	252	737		0.939881	0.702
236	57	MOL000057	DIBP	Glucocorticoid receptor	308	871		0.921913	0.706
237	57	MOL000057	DIBP	Nuclear receptor coactivator 2	3276	6241		0.811622	0.71
238	57	MOL000057	DIBP	Retinoic acid receptor RXR-alpha	158	459		0.835641	0.702
239	5811	MOL005811	Hepta-3	Thrombin	17	54		0.94833	0.722
240	5811	MOL005811	Hepta-3	Potassium voltage-gated channel subfamily H member 2	37	101		0.96816	0.704
241	5811	MOL005811	Hepta-3	Estrogen receptor	46	136		0.97436	0.738
242	5811	MOL005811	Hepta-3	Androgen receptor	48	146		0.96699	0.754
243	5811	MOL005811	Hepta-3	Coagulation factor Xa	79	239		0.94051	0.712
244	5811	MOL005811	Hepta-3	Prostaglandin G/H synthase 2	94	290		0.92071	0.742
245	5811	MOL005811	Hepta-3	Coagulation factor VII	123	369		0.94681	0.702
246	5811	MOL005811	Hepta-3	DNA topoisomerase II	287	817		0.9391	0.724
247	5811	MOL005811	Hepta-3	Estrogen receptor beta	307	869		0.97783	0.71
248	5811	MOL005811	Hepta-3	Glycogen synthase kinase-3 beta	422	1721		0.94923	0.7
249	5811	MOL005811	Hepta-3	Heat shock protein HSP 90	444	1939		0.97872	0.704
250	5811	MOL005811	Hepta-3	Nuclear receptor coactivator 2	3276	6241		0.87047	0.738
251	5811	MOL005811	Hepta-3	Calcium-activated potassium channel subunit alpha 1	3727	610		0.96479	0.704
252	5811	MOL005811	Hepta-3	Calmodulin	3907	465		0.83234	0.718
253	5812	MOL005812	naringin	DNA topoisomerase II	287	817		0.805833	0.702
254	5812	MOL005812	naringin	Cyclin-dependent kinase inhibitor 1	4141	h001	validated
255	5812	MOL005812	naringin	Tumor necrosis factor	265	777	validated
256	5812	MOL005812	naringin	Ras-specific guanine nucleotide-releasing factor 2	4495	h001	validated
257	5812	MOL005812	naringin	RAF proto-oncogene serine/threonine-protein kinase	4491	h001	validated
258	5814	MOL005814	tangeretin	Nitric oxide synthase, inducible	3	7		0.94839	0.72
259	5814	MOL005814	tangeretin	Prostaglandin G/H synthase 1	6	20		0.89863	0.712
260	5814	MOL005814	tangeretin	Thrombin	17	54		0.9341	0.728
261	5814	MOL005814	tangeretin	Potassium voltage-gated channel subfamily H member 2	37	101		0.9568	0.704
262	5814	MOL005814	tangeretin	Androgen receptor	48	146		0.96696	0.77
263	5814	MOL005814	tangeretin	Sodium channel protein type 5 subunit alpha	70	220		0.97951	0.72
264	5814	MOL005814	tangeretin	Coagulation factor Xa	79	239		0.91474	0.748
265	5814	MOL005814	tangeretin	Prostaglandin G/H synthase 2	94	290		0.91582	0.772
266	5814	MOL005814	tangeretin	Coagulation factor VII	123	369		0.9279	0.714
267	5814	MOL005814	tangeretin	Acetylcholinesterase	165	474		0.91507	0.71
268	5814	MOL005814	tangeretin	Alpha-1B adrenergic receptor	216	632		0.94838	0.7
269	5814	MOL005814	tangeretin	Beta-2 adrenergic receptor	261	766		0.97486	0.704
270	5814	MOL005814	tangeretin	DNA topoisomerase II	287	817		0.90708	0.732
271	5814	MOL005814	tangeretin	Estrogen receptor beta	307	869		0.97421	0.744
272	5814	MOL005814	tangeretin	Dipeptidyl peptidase IV	332	952		0.944	0.734
273	5814	MOL005814	tangeretin	Heat shock protein HSP 90	444	1939		0.9769	0.716
274	5814	MOL005814	tangeretin	Serine/threonine-protein kinase Chk1	647	5790		0.93929	0.71
275	5814	MOL005814	tangeretin	Trypsin-1	2928	3176		0.95148	0.742
276	5814	MOL005814	tangeretin	Nuclear receptor coactivator 2	3276	6241		0.85086	0.782
277	5814	MOL005814	tangeretin	Calcium-activated potassium channel subunit alpha 1	3727	610		0.94195	0.706
278	5814	MOL005814	tangeretin	Calmodulin	3907	465		0.85202	0.752
279	5814	MOL005814	tangeretin	Nitric-oxide synthase, endothelial	95	291		0.864342	0.704
280	5814	MOL005814	tangeretin	Cyclin-dependent kinase inhibitor 1	4141	h001	validated
281	5814	MOL005814	tangeretin	Eukaryotic translation initiation factor 6	4197	h001	validated
282	5814	MOL005814	tangeretin	Cell division protein kinase 2	482	2240	validated
283	5814	MOL005814	tangeretin	Cell division protein kinase 4	573	3959	validated
284	5814	MOL005814	tangeretin	78 kDa glucose-regulated protein	2963	1847	validated
285	5814	MOL005814	tangeretin	Heme oxygenase 1	2132	3391	validated
286	5814	MOL005814	tangeretin	Cytochrome P450 1A1	4149	h001	validated
287	5815	MOL005815	Citromitin	Potassium voltage-gated channel subfamily H member 2	37	101		0.96578	0.708
288	5815	MOL005815	Citromitin	Sodium channel protein type 5 subunit alpha	70	220		0.98514	0.708
289	5815	MOL005815	Citromitin	Coagulation factor Xa	79	239		0.92661	0.724
290	5815	MOL005815	Citromitin	Prostaglandin G/H synthase 2	94	290		0.90587	0.752
291	5815	MOL005815	Citromitin	Coagulation factor VII	123	369		0.93292	0.71
292	5815	MOL005815	Citromitin	DNA topoisomerase II	287	817		0.9298	0.722
293	5815	MOL005815	Citromitin	Heat shock protein HSP 90	444	1939		0.97727	0.706
294	5815	MOL005815	Citromitin	Nuclear receptor coactivator 2	3276	6241		0.8623	0.752
295	5815	MOL005815	Citromitin	Calcium-activated potassium channel subunit alpha 1	3727	610		0.95805	0.71
296	5815	MOL005815	Citromitin	Calmodulin	3907	465		0.8445	0.762
297	5816	MOL005816	alpha-Sinensal	Prostaglandin G/H synthase 2	94	290		0.84436	0.742
298	5816	MOL005816	alpha-Sinensal	Amine oxidase [flavin-containing] B	565	3939		0.83358	0.706
299	5817	MOL005817	2-(2-butynyl)-cyclohexanone	Sodium-dependent noradrenaline transporter	186	540		0.82343	0.712
300	5817	MOL005817	2-(2-butynyl)-cyclohexanone	Gamma-aminobutyric acid receptor subunit alpha-1	309	872		0.88002	0.742
301	5818	MOL005818	2,5,5-trimethylhepta-1,6-diene	Prostaglandin G/H synthase 2	94	290		0.84613	0.708
302	5818	MOL005818	2,5,5-trimethylhepta-1,6-diene	Gamma-aminobutyric acid receptor subunit alpha-1	309	872		0.97047	0.716
303	5820	MOL005820	22410-74-8	Alcohol dehydrogenase 1B	726	444		0.81435	0.708
304	5820	MOL005820	22410-74-8	Alcohol dehydrogenase 1C	727	517		0.84658	0.724
305	5821	MOL005821	(2S)-2-ethoxypentane	Gamma-aminobutyric acid receptor subunit alpha-1	309	872		0.86143	0.704
306	5821	MOL005821	(2S)-2-ethoxypentane	Cholinesterase	559	3923		0.96719	0.75
307	5821	MOL005821	(2S)-2-ethoxypentane	Alcohol dehydrogenase 1B	726	444		0.85995	0.722
308	5821	MOL005821	(2S)-2-ethoxypentane	Alcohol dehydrogenase 1C	727	517		0.89075	0.75
309	5821	MOL005821	(2S)-2-ethoxypentane	Trypsin-3	3952	2886		0.95246	0.718
310	5822	MOL005822	3-decyn-2-ol	Alcohol dehydrogenase 1B	726	444		0.87374	0.726
311	5822	MOL005822	3-decyn-2-ol	Alcohol dehydrogenase 1C	727	517		0.90774	0.742
312	5823	MOL005823	Isoprenol	Cholinesterase	559	3923		0.85594	0.758
313	5823	MOL005823	Isoprenol	Cytochrome P450-cam	1143	2298		0.87942	0.724
314	5823	MOL005823	Isoprenol	Haloalkane dehalogenase	2020	2281		0.92884	0.744
315	5823	MOL005823	Isoprenol	Group IIE secretory phospholipase A2	3485	6270		0.83089	0.7
316	5823	MOL005823	Isoprenol	Trypsin-3	3952	2886		0.9011	0.762
317	5828	MOL005828	nobiletin	Nitric oxide synthase, inducible	3	7		0.9568	0.706
318	5828	MOL005828	nobiletin	Prostaglandin G/H synthase 1	6	20		0.90007	0.704
319	5828	MOL005828	nobiletin	Thrombin	17	54		0.93949	0.72
320	5828	MOL005828	nobiletin	Potassium voltage-gated channel subfamily H member 2	37	101		0.96478	0.708
321	5828	MOL005828	nobiletin	Estrogen receptor	46	136		0.97159	0.758
322	5828	MOL005828	nobiletin	Androgen receptor	48	146		0.96645	0.756
323	5828	MOL005828	nobiletin	Peroxisome proliferator activated receptor gamma	78	238		0.96604	0.708
324	5828	MOL005828	nobiletin	Coagulation factor Xa	79	239		0.93011	0.714
325	5828	MOL005828	nobiletin	Prostaglandin G/H synthase 2	94	290	validated	0.91459	0.768
326	5828	MOL005828	nobiletin	Coagulation factor VII	123	369		0.93676	0.718
327	5828	MOL005828	nobiletin	mRNA of Protein-tyrosine phosphatase, non-receptor type 1	229	687		0.94457	0.71
328	5828	MOL005828	nobiletin	DNA topoisomerase II	287	817		0.93088	0.726
329	5828	MOL005828	nobiletin	Estrogen receptor beta	307	869		0.97414	0.72
330	5828	MOL005828	nobiletin	Dipeptidyl peptidase IV	332	952		0.94556	0.708
331	5828	MOL005828	nobiletin	Heat shock protein HSP 90	444	1939		0.97662	0.712
332	5828	MOL005828	nobiletin	Serine/threonine-protein kinase Chk1	647	5790		0.94543	0.706
333	5828	MOL005828	nobiletin	Trypsin-1	2928	3176		0.95106	0.722
334	5828	MOL005828	nobiletin	Nuclear receptor coactivator 2	3276	6241		0.86375	0.746
335	5828	MOL005828	nobiletin	Calcium-activated potassium channel subunit alpha 1	3727	610		0.95604	0.718
336	5828	MOL005828	nobiletin	Calmodulin	3907	465		0.83971	0.746
337	5828	MOL005828	nobiletin	Glycogen synthase kinase-3 beta	422	1721		0.950907	0.71
338	5828	MOL005828	nobiletin	Sodium channel protein type 5 subunit alpha	70	220		0.98281	0.7
339	5828	MOL005828	nobiletin	Apoptosis regulator Bcl-2	86	273	validated
340	5828	MOL005828	nobiletin	Apoptosis regulator BAX	4033	h001	validated
341	5828	MOL005828	nobiletin	Caspase-9	4090	h001	validated
342	5828	MOL005828	nobiletin	Matrix metalloproteinase-9	4334	h001	validated
343	5828	MOL005828	nobiletin	Transcription factor AP-1	414	1629	validated
344	5828	MOL005828	nobiletin	Cellular tumor antigen p53	646	5788	validated
345	5828	MOL005828	nobiletin	Mitogen-activated protein kinase 8	704	6292	validated
346	5828	MOL005828	nobiletin	Metalloproteinase inhibitor 1	4341	h001	validated
347	5828	MOL005828	nobiletin	Peroxisome proliferator-activated receptor gamma	4422	h001	validated
348	5828	MOL005828	nobiletin	Cyclic AMP-responsive element-binding protein 1	4140	h001	validated
349	5828	MOL005828	nobiletin	Cytosolic phospholipase A2	246	723	validated
350	5828	MOL005828	nobiletin	Scavenger receptor cysteine-rich type 1 protein M130	4509	h001	validated
351	5828	MOL005828	nobiletin	Ephrin type-B receptor 2	4189	h001	validated
352	597	MOL000597	Neryl acetate	Prostaglandin G/H synthase 1	6	20		0.869255	0.788
353	597	MOL000597	Neryl acetate	Muscarinic acetylcholine receptor M3	16	51		0.876684	0.706
354	597	MOL000597	Neryl acetate	Muscarinic acetylcholine receptor M1	38	103		0.908913	0.71
355	597	MOL000597	Neryl acetate	Sodium channel protein type 5 subunit alpha	70	220		0.829891	0.74
356	597	MOL000597	Neryl acetate	Prostaglandin G/H synthase 2	94	290		0.89491	0.816
357	597	MOL000597	Neryl acetate	CGMP-inhibited 3',5'-cyclic phosphodiesterase A	172	485		0.908215	0.726
358	597	MOL000597	Neryl acetate	Alpha-1B adrenergic receptor	216	632		0.841802	0.712
359	597	MOL000597	Neryl acetate	Beta-2 adrenergic receptor	261	766		0.920314	0.71
360	597	MOL000597	Neryl acetate	Sodium-dependent serotonin transporter	290	824		0.874131	0.712
361	597	MOL000597	Neryl acetate	Gamma-aminobutyric acid receptor subunit alpha-1	309	872		0.854927	0.744
362	597	MOL000597	Neryl acetate	Leukotriene A-4 hydrolase	521	3060		0.905345	0.712
363	597	MOL000597	Neryl acetate	Amine oxidase [flavin-containing] B	565	3939		0.893505	0.728
364	597	MOL000597	Neryl acetate	Neuronal acetylcholine receptor protein, alpha-7 chain	581	4095		0.83616	0.716
365	597	MOL000597	Neryl acetate	mRNA of PKA Catalytic Subunit C-alpha	699	6263		0.83603	0.724
366	597	MOL000597	Neryl acetate	Glutamate receptor 2	3216	921		0.902064	0.706
367	608	MOL000608	()-Terpinen-4-ol	Muscarinic acetylcholine receptor M3	16	51		0.92877	0.71
368	608	MOL000608	()-Terpinen-4-ol	Muscarinic acetylcholine receptor M1	38	103		0.93241	0.724
369	608	MOL000608	()-Terpinen-4-ol	Gamma-aminobutyric-acid receptor alpha-2 subunit	141	423		0.97985	0.724
370	608	MOL000608	()-Terpinen-4-ol	Gamma-aminobutyric-acid receptor alpha-5 subunit	181	523		0.97046	0.71
371	608	MOL000608	()-Terpinen-4-ol	Gamma-aminobutyric-acid receptor alpha-3 subunit	200	580		0.94747	0.728
372	608	MOL000608	()-Terpinen-4-ol	Muscarinic acetylcholine receptor M2	210	617		0.92768	0.73
373	608	MOL000608	()-Terpinen-4-ol	Gamma-aminobutyric acid receptor subunit alpha-1	309	872		0.94711	0.76
374	608	MOL000608	()-Terpinen-4-ol	Cytochrome P450-cam	1143	2298		0.85579	0.7
375	608	MOL000608	()-Terpinen-4-ol	Ig gamma-1 chain C region	1201	4785		0.9589	0.716
376	608	MOL000608	()-Terpinen-4-ol	Alpha-1B adrenergic receptor	216	632		0.886811	0.7
377	608	MOL000608	()-Terpinen-4-ol	Sodium-dependent noradrenaline transporter	186	540		0.932907	0.702
378	608	MOL000608	()-Terpinen-4-ol	Neuronal acetylcholine receptor subunit alpha-2	284	813		0.912564	0.702
379	608	MOL000608	()-Terpinen-4-ol	Gamma-aminobutyric-acid receptor subunit alpha-6	3284	841		0.955867	0.7
380	615	MOL000615	delta-amorphene	Prostaglandin G/H synthase 2	94	290		0.82964	0.71
381	615	MOL000615	delta-amorphene	Gamma-aminobutyric acid receptor subunit alpha-1	309	872		0.952981	0.706
382	615	MOL000615	delta-amorphene	Cytochrome P450-cam	1143	2298		0.858784	0.738
383	615	MOL000615	delta-amorphene	Prostaglandin G/H synthase 1	6	20		0.92271	0.716
384	615	MOL000615	delta-amorphene	Muscarinic acetylcholine receptor M1	38	103		0.94815	0.7
385	615	MOL000615	delta-amorphene	Retinoic acid receptor RXR-alpha	158	459		0.90595	0.702
386	615	MOL000615	delta-amorphene	Sodium-dependent noradrenaline transporter	186	540		0.93229	0.728
387	615	MOL000615	delta-amorphene	Amine oxidase [flavin-containing] B	565	3939		0.82474	0.702
388	615	MOL000615	delta-amorphene	Nuclear receptor coactivator 2	3276	6241		0.85857	0.724
389	635	MOL000635	vanillin	Amine oxidase [flavin-containing] B	565	3939		0.835161	0.752
390	635	MOL000635	vanillin	Amine oxidase [flavin-containing] A	566	3941		0.848149	0.732
391	635	MOL000635	vanillin	Lysozyme	1172	2300		0.861297	0.744
392	635	MOL000635	vanillin	Nicotinate-nucleotide--dimethylbenzimidazole phosphoribosyltransferase	2262	2264		0.888764	0.7
393	635	MOL000635	vanillin	Prostaglandin G/H synthase 2	94	290		0.859492	0.71
394	635	MOL000635	vanillin	Gamma-aminobutyric acid receptor subunit alpha-1	309	872		0.963302	0.7
395	635	MOL000635	vanillin	Alcohol dehydrogenase 1C	727	517		0.827399	0.726
396	635	MOL000635	vanillin	Cytochrome P450-cam	1143	2298		0.884621	0.704
397	635	MOL000635	vanillin	Matrix metalloproteinase-9	4334	h001	validated
398	635	MOL000635	vanillin	Mitogen-activated protein kinase 1	354	1176	validated
399	635	MOL000635	vanillin	Transcription factor AP-1	414	1629	validated
400	696	MOL000696	?-terpineol	Muscarinic acetylcholine receptor M3	16	51		0.912144	0.718
401	696	MOL000696	?-terpineol	Muscarinic acetylcholine receptor M1	38	103		0.934013	0.732
402	696	MOL000696	?-terpineol	Gamma-aminobutyric-acid receptor alpha-2 subunit	141	423		0.956018	0.724
403	696	MOL000696	?-terpineol	Sodium-dependent noradrenaline transporter	186	540		0.892068	0.704
404	696	MOL000696	?-terpineol	Gamma-aminobutyric-acid receptor alpha-3 subunit	200	580		0.922197	0.726
405	696	MOL000696	?-terpineol	Muscarinic acetylcholine receptor M2	210	617		0.952865	0.74
406	696	MOL000696	?-terpineol	Gamma-aminobutyric acid receptor subunit alpha-1	309	872		0.901458	0.776
407	696	MOL000696	?-terpineol	Gamma-aminobutyric-acid receptor subunit alpha-6	3284	841		0.91333	0.702
408	696	MOL000696	?-terpineol	Cytochrome P450-cam	1143	2298		0.899809	0.808
409	696	MOL000696	?-terpineol	Ig gamma-1 chain C region	1201	4785		0.91839	0.7
410	748	MOL000748	HMF	Alcohol dehydrogenase 1C	727	517		0.917094	0.726
411	748	MOL000748	HMF	Lysozyme	1172	2300		0.828807	0.72
412	748	MOL000748	HMF	Nicotinate-nucleotide--dimethylbenzimidazole phosphoribosyltransferase	2262	2264		0.885755	0.744
413	748	MOL000748	HMF	Muscarinic acetylcholine receptor M3	16	51		0.931352	0.71
414	748	MOL000748	HMF	Thrombin	17	54		0.88989	0.708
415	748	MOL000748	HMF	Muscarinic acetylcholine receptor M1	38	103		0.934468	0.724
416	748	MOL000748	HMF	Gamma-aminobutyric-acid receptor alpha-2 subunit	141	423		0.980926	0.724
417	748	MOL000748	HMF	Acetylcholinesterase	165	474		0.865375	0.772
418	748	MOL000748	HMF	Gamma-aminobutyric-acid receptor alpha-5 subunit	181	523		0.971918	0.71
419	748	MOL000748	HMF	Gamma-aminobutyric-acid receptor alpha-3 subunit	200	580		0.950362	0.728
420	748	MOL000748	HMF	Muscarinic acetylcholine receptor M2	210	617		0.929533	0.73
421	748	MOL000748	HMF	Gamma-aminobutyric acid receptor subunit alpha-1	309	872		0.949814	0.76
422	748	MOL000748	HMF	Dipeptidyl peptidase IV	332	952		0.948965	0.738
423	748	MOL000748	HMF	Cytochrome P450-cam	1143	2298		0.862438	0.702
424	748	MOL000748	HMF	Ig gamma-1 chain C region	1201	4785		0.961004	0.716
425	748	MOL000748	HMF	Alcohol dehydrogenase 1B	726	444		0.90167	0.7
426	748	MOL000748	HMF	Prostaglandin G/H synthase 1	6	20		0.861991	0.716
427	748	MOL000748	HMF	Prostaglandin G/H synthase 2	94	290		0.896316	0.718
428	748	MOL000748	HMF	Glutamate receptor 2	3216	921		0.962947	0.716
429	748	MOL000748	HMF	Gamma-aminobutyric-acid receptor subunit alpha-6	3284	841		0.97373	0.702
430	771	MOL000771	p-coumaric acid	Prostaglandin G/H synthase 1	6	20		0.844938	0.762
431	771	MOL000771	p-coumaric acid	Prostaglandin G/H synthase 2	94	290		0.892224	0.834
432	771	MOL000771	p-coumaric acid	Amine oxidase [flavin-containing] B	565	3939		0.948616	0.75
433	771	MOL000771	p-coumaric acid	Amine oxidase [flavin-containing] A	566	3941		0.949205	0.706
434	771	MOL000771	p-coumaric acid	Lysozyme	1172	2300		0.884251	0.71
435	771	MOL000771	p-coumaric acid	Chymotrypsinogen B	1696	6011		0.842411	0.7
436	771	MOL000771	p-coumaric acid	Group IIE secretory phospholipase A2	3485	6270		0.849784	0.702
437	771	MOL000771	p-coumaric acid	Thermolysin	1179	6285		0.858582	0.714
438	771	MOL000771	p-coumaric acid	Bacillolysin	1961	2457		0.847097	0.71
439	771	MOL000771	p-coumaric acid	Nitric oxide synthase, endothelial	4395	h001	validated
440	771	MOL000771	p-coumaric acid	Tyrosinase	4590	h001	validated
441	771	MOL000771	p-coumaric acid	Polyphenol oxidase I, chloroplastic	4437	h001	validated
442	771	MOL000771	p-coumaric acid	C-C motif chemokine 16	4102	h001	validated
443	860	MOL000860	stearic acid	Prostaglandin G/H synthase 1	6	20		0.888509	0.772
444	860	MOL000860	stearic acid	Prostaglandin G/H synthase 2	94	290		0.882215	0.776
445	860	MOL000860	stearic acid	Retinoic acid receptor RXR-alpha	158	459		0.93637	0.716
446	860	MOL000860	stearic acid	Nuclear receptor coactivator 2	3276	6241		0.820418	0.728
447	860	MOL000860	stearic acid	Ig gamma-1 chain C region	1201	4785		0.97116	0.702
448	860	MOL000860	stearic acid	Transcription factor Sp1	4567	h001	validated
449	860	MOL000860	stearic acid	Ectonucleotide pyrophosphatase/phosphodiesterase family member 7	4183	h001	validated
450	922	MOL000922	(R)-p-Menth-1-en-4-ol	Muscarinic acetylcholine receptor M3	16	51		0.939302	0.704
451	922	MOL000922	(R)-p-Menth-1-en-4-ol	Muscarinic acetylcholine receptor M1	38	103		0.93519	0.716
452	922	MOL000922	(R)-p-Menth-1-en-4-ol	Gamma-aminobutyric-acid receptor alpha-2 subunit	141	423		0.984875	0.738
453	922	MOL000922	(R)-p-Menth-1-en-4-ol	Gamma-aminobutyric-acid receptor alpha-5 subunit	181	523		0.977888	0.718
454	922	MOL000922	(R)-p-Menth-1-en-4-ol	Sodium-dependent noradrenaline transporter	186	540		0.935539	0.7
455	922	MOL000922	(R)-p-Menth-1-en-4-ol	Gamma-aminobutyric-acid receptor alpha-3 subunit	200	580		0.958215	0.732
456	922	MOL000922	(R)-p-Menth-1-en-4-ol	Muscarinic acetylcholine receptor M2	210	617		0.935071	0.724
457	922	MOL000922	(R)-p-Menth-1-en-4-ol	Neuronal acetylcholine receptor subunit alpha-2	284	813		0.918495	0.702
458	922	MOL000922	(R)-p-Menth-1-en-4-ol	Gamma-aminobutyric acid receptor subunit alpha-1	309	872		0.95719	0.764
459	922	MOL000922	(R)-p-Menth-1-en-4-ol	Cytochrome P450-cam	1143	2298		0.871716	0.7
460	922	MOL000922	(R)-p-Menth-1-en-4-ol	Gamma-aminobutyric-acid receptor subunit alpha-6	3284	841		0.96463	0.712
461	922	MOL000922	(R)-p-Menth-1-en-4-ol	Ig gamma-1 chain C region	1201	4785		0.96061	0.716
462	922	MOL000922	(R)-p-Menth-1-en-4-ol	Retinoic acid receptor RXR-alpha	158	459		0.87283	0.7
463	922	MOL000922	(R)-p-Menth-1-en-4-ol	Progesterone receptor	209	614		0.932522	0.746
464	922	MOL000922	(R)-p-Menth-1-en-4-ol	Mineralocorticoid receptor	252	737		0.910947	0.716
465	922	MOL000922	(R)-p-Menth-1-en-4-ol	Nuclear receptor coactivator 2	3276	6241		0.823058	0.774
466	922	MOL000922	(R)-p-Menth-1-en-4-ol	Nuclear receptor coactivator 1	3279	6228		0.863063	0.74
467	922	MOL000922	(R)-p-Menth-1-en-4-ol	Alpha-1B adrenergic receptor	216	632		0.891249	0.7
468	922	MOL000922	(R)-p-Menth-1-en-4-ol	Prostaglandin G/H synthase 1	6	20		0.93885	0.734
469	922	MOL000922	(R)-p-Menth-1-en-4-ol	Potassium voltage-gated channel subfamily H member 2	37	101		0.932679	0.728
470	922	MOL000922	(R)-p-Menth-1-en-4-ol	Sodium channel protein type 5 subunit alpha	70	220		0.958497	0.732
471	922	MOL000922	(R)-p-Menth-1-en-4-ol	Coagulation factor Xa	79	239		0.849076	0.716
472	922	MOL000922	(R)-p-Menth-1-en-4-ol	Prostaglandin G/H synthase 2	94	290		0.949443	0.81
473	922	MOL000922	(R)-p-Menth-1-en-4-ol	5-hydroxytryptamine receptor 3A	113	341		0.917521	0.704
474	922	MOL000922	(R)-p-Menth-1-en-4-ol	CGMP-inhibited 3',5'-cyclic phosphodiesterase A	172	485		0.948491	0.712
475	922	MOL000922	(R)-p-Menth-1-en-4-ol	Beta-2 adrenergic receptor	261	766		0.957568	0.732
476	922	MOL000922	(R)-p-Menth-1-en-4-ol	Alpha-1D adrenergic receptor	272	789		0.832176	0.72
477	922	MOL000922	(R)-p-Menth-1-en-4-ol	Heat shock protein HSP 90	444	1939		0.963674	0.716
478	922	MOL000922	(R)-p-Menth-1-en-4-ol	Calmodulin	3907	465		0.819226	0.764
